# Supplementary material for: Vitamin B Supplementation for Diabetic Peripheral Neuropathy: A Review and Meta-Analysis
Source: J Clin Med. 2026 Jul 2;15(13):5156. doi: 10.3390/jcm15135156 (PMC13362621; doi:10.3390/jcm15135156)
Supplement: Supplementary file 1 [file jcm-15-05156-s001.zip]

Archive with 1 entries (1 files):
- jcm-4376984-supplementary.pdf
